# Supplementary material for: Inflammation and Elevated Osteopontin in Plasma and CSF in Cerebral Malaria Compared to Plasmodium-Negative Neurological Infections
Source: Int J Mol Sci. 2024 Sep 5;25(17):9620. doi: 10.3390/ijms25179620 (PMC11394774; doi:10.3390/ijms25179620)
Supplement: Supplementary file 1 [file ijms-25-09620-s001.zip]

Archive with 1 entries (1 files):
- ijms-3152692-supplementary.pdf
